# Supplementary material for: Potential Rapid Quantification of Antioxidant Capacity of Olea europaea L. Leaves by Near-Infrared Spectroscopy Using Different Assays
Source: Antioxidants (Basel). 2025 Oct 17;14(10):1246. doi: 10.3390/antiox14101246 (PMC12561891; doi:10.3390/antiox14101246)
Supplement: Supplementary file 1 [file antioxidants-14-01246-s001.zip]

Archive with 1 entries (1 files):
- antioxidants-3932772-supplementary.pdf
